# Supplementary material for: High Interleukin 21 Levels in Patients with Systemic Lupus Erythematosus: Association with Clinical Variables and rs2221903 Polymorphism
Source: J Clin Med. 2024 Aug 2;13(15):4512. doi: 10.3390/jcm13154512 (PMC11313274; doi:10.3390/jcm13154512)
Supplement: Supplementary file 1 [file jcm-13-04512-s001.zip]

Archive with 1 entries (1 files):
- jcm-3129092-supplementary.pdf
